# Supplementary material for: Genomic sequence of temperate phage Smp131 of Stenotrophomonas maltophilia that has similar prophages in xanthomonads
Source: BMC Microbiol. 2014 Jan 28;14:17. doi: 10.1186/1471-2180-14-17 (PMC3931495; doi:10.1186/1471-2180-14-17)
Supplement: Additional file 1: Table S1 — Assignment of Smp131 genes. [file 1471-2180-14-17-S1.xls]

## Sheet: S2
	Table S1 Assignment of Smp131 genes
	Gene	Start (nt)	Stop (nt)	G+C (%)	Length (aa)	Mass (kDa)		Commentsa
	orf01	380	120	68	86	9		no similarity
	orf02	642	391	62	83	8.4		no similarity
	orf03	966	676	62	96	10.9		no similarity
	orf04	1645	935	68	236	26.1		site-specific DNA methyltransferase
	orf05	1820	1563	63	85	9.7		hypothetical protein`
	orf06	2752	1817	65	311	34.8		phage portal vertex protein (Q)
	orf07	4630	2789	64	614	70.1		phage terminase ATPase subunit (P)
	orf08	4749	5699	65	316	34.4		phage capsid scaffolding protein (O)
	orf09	5642	6655	63	337	37.7		phage major capsid proteins precursor (N)
	orf10	6658	7287	68	209	22.6		phage terminase small subunit (M)
	orf11	7470	7937	67	155	17.1		phage head completion/stabilization protein (L)
	orf12	7937	8152	63	71	7.8		tail protein (X)
	orf13	8155	8508	68	117	12		phage-encoded membrane protein
	orf14	8501	8776	68	91	9.7		phage-encoded membrane protein
	orf15	8778	9641	69	287	32		phage lytic enzyme
	orf16	9448	9939	67	163	16.8		hypothetical protein
	orf17	9936	10418	68	160	17.7		tail completion protein (R)
	orf18	10415	10876	68	153	17.2		tail completion protein (S)
	orf19	10963	11853	67	296	32		baseplate assembly protein (J)
	orf20	11846	12514	67	222	24.7		baseplate assembly protein (I)
	orf21	12412	14082	63	556	58.6		putative phage tail fiber protein
	orf22	14196	14852	66	218	23.1		hypothetical protein
	orf23	15007	15492	67	161	16		baseplate assembly protein (V)
	orf24	15489	15848	65	119	13.3		baseplate assembly protein (W)
	orf25	15865	16908	67	347	36.6		major tail sheath protein (FI)
	orf26	17049	17558	62	169	18.6		Tail core protein (FII)
	orf27	17622	17951	65	109	11.6		tail protein (E)
	orf27.1	17622	18076	62	152	16.2		tail protein (E+E’)
	orf28	17960	18076	59	38	4.3		phage tail protein (E’)
	orf29	18089	18226	68	45	4.5		no similarity (membrane protein)
	orf30	18249	21107	68	952	98.5		phage tail tape measure protein(T)
	orf31	21119	21517	65	132	14.7		phage tail protein (U)
	orf32	21514	22332	65	272	29.8		phage late gene control protein (D)
	orf33	23151	22987	62	54	5.8		putative phage-related protein
	orf34	23552	23896	65	114	12.5		putative bacteriophage transcriptional activator
	orf35	23965	24171	66	68	7.2		hypothetical protein
	orf36	24168	24740	62	190	20.1		hypothetical protein
	orf37	24740	25051	63	103	11.1		hypothetical protein
	orf38	25051	25296	67	81	8.6		hypothetical protein
	orf39	25406	27958	64	850	96.6		DNA primase-like protein
	orf40	28204	28605	64	133	13.9		hypothetical protein
	orf41	28598	28783	71	61	13.9		hypothetical protein
	orf42	29075	29458	63	127	13.8		hypothetical protein
	orf43	29458	30636	64	392	44.2		phage integrase
	orf44	30939	31835	57	298	33.7		hypothetical protein
	orf45	31886	32551	66	221	24.2		hypothetical protein
	orf46	32600	32812	67	70	7.2		hypothetical protein
	a Parentheses contain corresponding proteins of phage P2.
