# Supplementary material for: Genomic sequence of temperate phage Smp131 of Stenotrophomonas maltophilia that has similar prophages in xanthomonads
Source: BMC Microbiol. 2014 Jan 28;14:17. doi: 10.1186/1471-2180-14-17 (PMC3931495; doi:10.1186/1471-2180-14-17)
Supplement: Additional file 3: Table S2 — Comparison of proteins deduced from prophages or remnant in Xanthomonas and Stenotrophomonas. [file 1471-2180-14-17-S3.xls]

## Sheet: Sheet1
Table S2 Comparison of proteins deduced from prophages or remnant in Xanthomonas and Stenotrophomonas
Smp131		Identity to K279a			Identity to Xcc33913			Identity to Xac306			Identity to XOO_MAFF 311018			Identity to XOO_KACC10331			Identity to XOO_PXO_99A
ORF/length		ORF/length	identity		ORF/length	identity		ORF/length	identity		ORF/length	identity		ORF/length	identity		ORF/length	identity
ORF01/86		－a	－		－	－		－	－		－	－		－	－		－	－
ORF02/83		－b	－		－	－		－	－		－	－		－	－		－	－
ORF03/96		－b	－		－	－		－	－		－	－		－	－		－	－
ORF04/236		Smlt0325/236	93		XCC2967/234	78		XAC2369/233	74		XOO_1611/233	76		XOO1717/233	76		PXO_01365/236	76
ORF05/ 85		－	－		XCC2968/81	52		XAC2640/81	51		－	－		XOO1716/81	51		－	－
ORF06/311		Smlt0324/336	86		XCC2969/343	70		XAC2641/340	70		XOO_1610/340	70		XOO1715/341	70		PXO_01364/341	70
ORF07/614		Smlt0323/597	93		XCC2970/594	76		XAC2642/594	74		XOO_1609/594	76		XOO1714/594	75		PXO_01363/533	76
ORF08/316		Smlt0322/287	80		XCC2971/280	65		XAC2643/280	64		XOO_1608/280	66		XOO1713/280	65		PXO_01362/280	66
ORF09/337		Smlt0321/338	79		XCC2972/338	51		XAC2644/337	51		XOO_1607/338	51		XOO1712/338	51		PXO_01361/338	51
ORF10/209		Smlt0320/235	72		XCC2973/239	56		XAC2645/239	53		XOO_1606/239	54		XOO1710/239	55		PXO_01360/239	55
ORF11/155		Smlt0319/155	75		XCC2974/155	49		XAC2646/155	50		XOO_1605/155	49		XOO1709/125	54		PXO_01359/155	49
ORF12/ 71		Smlt0318/71	73		XCC2975/69	53		XAC2647/69	53		XOO_1604/69	53		XOO1708/69	53		PXO_01358/64	53
ORF13/117		Smlt0317/117	94		XCC2976/118	56		XAC2648/118	56		XOO_1603/118	55		XOO1707/118	56		PXO_01357/118	56
ORF14/ 91		Smlt0316/91	91		XCC2977/91	62		XAC2649/91	62		XOO_1602/91	61		XOO1706/96	62		PXO_01356/96	62
ORF15/287		Smlt0315/211	87		XCC2978/213	59		XAC2650/213	60		XOO_1601/212	59		XOO1705/213	59		PXO_01355/213	59
ORF16/163		Smlt0314/174	74		XCC2979/162	62		XAC2651/162	62		XOO_1600/162	61		XOO1704/162	61		PXO_01354/162	62
ORF17/160		Smlt0313/161	67		XCC2980/139	46		XAC2652/139	47		XOO_1599/139	45		XOO1703/150	45		PXO_01353/139	46
ORF18/153		Smlt0312/153	75		XCC2981/152	50		XAC2653/148	55		XOO_1598/148	52		XOO1702/148	52		PXO_01352/148	52
ORF19/296		Smlt0311/296	64		XCC2982/296	52		XAC2655/296	52		XOO_1596/296	52		XOO1700/317	52		PXO_01350/296	52
ORF20/222		Smlt0310/183	57		XCC2983/182	53		XAC2656/180	57		XOO_1595/181	54		XOO1699/189	54		PXO_01349/169	52
ORF21/556		Smlt0309/410	48		XCC2984/401	30		XAC2657/455	36		XOO_1594/501	48		XOO1698/501	48		PXO_01348/501	48
ORF22/218		－	－		XCC3757/246	40		XAC2659/224	37		－	－		－	－		－	－
ORF23/161		Smlt0307/182	63		XCC2986/187	49		－	－		XOO_1592/187	53		XOO1697/187	52		PXO_01346/187	53
ORF24/119		Smlt0306/116	67		XCC2987/119	64		－	－		XOO_1591/119	65		XOO1696/119	65		PXO_01345/119	66
ORF25/347		Smlt0305/389	67		XCC2988/388	65		－	－		XOO_1590/388	65		XOO1695/388	65		PXO_01344/388	66
ORF26/169		Smlt0304/169	94		XCC2989/169	77		－	－		XOO_1589/169	79		XOO1694/169	80		PXO_01343/169	80
ORF27/109		Smlt0303/108	58		XCC2990/100	67		－	－		XOO_1588/100	64		XOO1693/100	64		PXO_01342/100	70
ORF28/ 38		Smlt0302/38	86		XCC2991/37	62		－	－		XOO_1587/37	62		XOO1692/37	62		PXO_01341/37	62
ORF29/ 45		－	－		－	－		－	－		－	－		－	－		－	－
ORF30/952		Smlt0301/954	78		XCC2992/956	45		－	－		XOO_1586/956	63		XOO1691/956	63		PXO_01340/956	55
ORF31/132		Smlt0300/132	91		XCC2993/133	59		－	－		XOO_1585/133	62		XOO1690/133	62		PXO_01339/133	62
ORF32/272		Smlt0299/330	74		XCC2994/328	44		－	－		XOO_1584/328	55		XOO1689/328	55		PXO_01338/328	54
ORF33/ 54		Smlt0296/143	70		XCC2997/142	57		－	－		XOO_1583/145	44		XOO1688/145	44		PXO_01337/143	51
ORF34/114		Smlt0294/105	78		XCC2999/67	57		－	－		XOO_1582/106	57		XOO1687/108	57		PXO_05676/45	58
ORF35/ 68		Smlt0293/68	86		XCC3001/79	47		－	－		XOO_1580/70	38		XOO1686/70	38		PXO_06037/70	44
ORF36/190		Smlt0291/153	63		－	－		－	－		XOO_1587/72	47		－	－		PXO_01333/72	51
ORF37/103		Smlt0291/153	50		－	－		－	－		－	－		－	－		－	－
ORF38/ 81		－	－		XCC3004/87	38		－	－		－	－		－	－		－	－
ORF39/850		Smlt0290/898	84		XCC3002/887	70		－	－		XOO_1579/898	70		XOO1685/898	70		PXO_01334/867	70
ORF40/133		Smlt0288/141	86		XCC3005/136	43		－	－		－	－		XOO1683/136	43		－	－
ORF41/ 61		－	－		XCC3006/51	60		XAC2632/53	58		XOO_1575/51	60		－	－		PXO_01329/53	58
ORF42/ 127		Smlt0286/74	94		XCC3011/86	68		XAC2629/85	45		XOO_1571/86	68		XOO1681/86	68		－	－
ORF43/392		Smlt0285/392	86		XCC3012/399	53		XAC2628/413	55		XOO_1570/394	57		XOO1680/394	57		PXO_01326/342	53
ORF44/298		－	－		－	－		－	－		－	－		XOO2820/321	40		－	－
ORF45/221		－	－		－	－		－	－		－	－		－	－		－	－
ORF46/ 70		Smlt0328/154	72		－	－		－	－		－	－		－	－		－	－
a No corresponding gene.

## Sheet: Sheet2
					─
