# Supplementary material for: Genomic sequence of temperate phage Smp131 of Stenotrophomonas maltophilia that has similar prophages in xanthomonads
Source: BMC Microbiol. 2014 Jan 28;14:17. doi: 10.1186/1471-2180-14-17 (PMC3931495; doi:10.1186/1471-2180-14-17)
Supplement: Additional file 6: Table S3 — Identities of amino acid sequence shared between the proteins deduced from Smp131 and those from bacteriophages. [file 1471-2180-14-17-S6.xls]

## Sheet: Sheet1
Table S3 Identities of amino acid sequence shared between the proteins deduced from Smp131 and those from bacteriophagesa
Smp131 proteinb	Matched ORFs from bacteriophages
	En	Ps	Bu	Sa	Ma	Ye	Ra	Others (St, Ba, Ag, and Ha)
ORF06	Q/P2/47; W/186/51; gp1/PsP3/50	p02/phiCTX/63			ORF1/phiMHaA1/50	Q/L-413C/47
ORF07	P/P2/59; P/186/59	p03/phiCTX/73	gp4/phiE202/63; gp4/phiE12-2/64; gp41/KL3/62; gp42/KS5/58 ; gp35/KS14/63	ELphiS00016c/RE-2010/58			P/phiRSA1/59
ORF08	O/P2/56; V/186/54	p04/phiCTX /55	gp3/phiE202/52; gp3/phiE12-2/52; gp40/KL3/50; gp34/KS14/59	ELphiS00017/RE-2010/56	ORF3/phiMHaA1/57	gpO/L-413C/56	O/phiRSA1/55
ORF09	N/P2/47; T/186/50; gp5/PsP3/49	p05/phiCTX/56	gp2/phiE202/54; gp39/KL3/51; gp33/KS14/51	Fam0066/RE-2010/49	N/phiMHaA1/44	gpN/L-413C/47	N/phiRSA1/50
ORF10	M/P2/41; R/186/45; M/PsP3/43	p06/phiCTX/53	gp38/KL3/44; gp1/phiE202/42; gp39/KS5/36; gp32/KS14/42	ELphiS00019/RE-2010/40	M/phiMHaA1/35	gpM/L-413C/40	M/phiRSA1/39
ORF11	L/P2/43; Q/186/40; gp7/PsP3/39	p07/phiCTX /47	gp48/phiE202/48; gp37/KL3/46; gp31/KS14/48	ELphiS00020/RE-2010/38	ORF6/phiMHaA1/39	gpL/L-413C/42
ORF12	X/P2/44; X/186/37; gp8/PsP3/41	p09/phiCTX/44	gp36/KL3/39; gp30/KS14/49		X/phiMHaA1/36	gpX/L-413C/44		orf22/P28/31
ORF13		P10/phiCTX/34	gp35/KL3/50; gp29/KS14/52				gp12/phiRSA1/43
ORF14			gp34/KL3/43
ORF15		gp061/F10/46; gp44/LBL3/34; gp48/PB1/34; gp46/LMA2/34; PJG24_048/JG024/36		Sb52/ST64B/38				D11S_2240/S1249/39; Lys/Aaphi23/38
ORF16		gp76/PAJU2/36					gp15/phiRSA1/51
ORF17		P15/phiCTX/39	gp30/KL3/37	ELphiS00025/RE-2010/39			RPRSA1_gp16/phiRSA1/40
ORF18	S/P2/37; O/186/40; gp14/PsP3/39	p16/phiCTX/42	gp29/KL3/44; gp42/phiE12-2/34; gp23/KS14/45	ELphiS00026/RE-2010/37	ORF13/phiMHaA1/34	gpS/L-413C/37	gpS/phiRSA1/42
ORF19	J/P2/47; J/186/47; gp17/PsP3/47	p20/phiCTX/42	gp25/KL3/45; gp20/KS14/49	ELphiS00030/RE-2010/47	J/phiMHaA1/40	gpJ/L-413C/47	gpJ/phiRSA1/44	orf13/P28/53
ORF20	I/P2/42; I/186/36; gp18/PsP3/37	p21/phiCTX/42	gp24/KL3/47; gp19/KS14/44		I/phiMHaA1/36	gpI/L-413C/37	gpI/phiRSA1/43	orf14/P28/52
ORF21			gp23/KL3/45; gp32/phiE202/52; gp18 /KS14/45
ORF23	V/P2/33; V/186/32; gp15/PsP3/34	p18/phiCTX /47	gp27/KL3/36; gp36/phiE202/35; p22/KS14/36	V/RE-2010/30	V/phiMHaA1/36	gpV/L-413C/33	V/phiRSA1/36	orf11/P28/31
ORF24	W/P2/46; W/186/46; gp16/PsP3/46	p19/phiCTX/50	gp21/KS14/57	ELphiS00029/RE-2010/56	W/phiMHaA1/36		gpW/phiRSA1/47	orf12/P28/47
ORF25	FI/P2/57; FI /186/61; gp21/PsP3/61	p24/phiCTX/65	gp21/KL3/59; gp16/KS14/66	ELphiS00039/RE-2010/63	FI/phiMHaA1/45	gpFI/L-413C/58	gpFI/phiRSA1/60	orf17/P28/35
ORF26	FII/P2/46; FII/186/54; gp22/PsP3/54	p25/phiCTX/55	gp20/KL3/61; gp15/KS14/60	ELphiS00040/RE-2010/45	FII/phiMHaA1/51	FII/L-413C/46		orf18/P28/33
ORF27	E/P2/46; E+E’/P2/48; H/186/40; gp23/PsP3/39; gp23.5/PsP3/39	p26/phiCTX/49	gp19/KL3/53; gp18/KL3/53; E/phiE202/55; E/KS5/59; E+E’/KS5/62; gp14/KS14/59	ELphiS00041/RE-2010/45	E/phiMHaA1/43	gpE/L-413C/48; gpE+E’/L-413C/49
ORF28	E+E’/P2/60; H/186/66; gp23.5/PsP3/66	p27/phiCTX/60	E+E’/KL3/55; E+E’/KS5/52; E+E’/KS14/59			gpE+E’/L-413C/59
ORF30	T/P2/26; G/186/25; gp24/PsP3/26; p47/phiP27/56	p28/phiCTX /27	gp17/KL3/36; gp29/phiE12-2/31; gp26/phiE202/31; gp12/KS14 /26	ELphiS00043/RE-2010/29; sb16/ST64B/58			gpT/phiRSA1/35
ORF31	U/P2/39; F/186/36; gp25/PsP3/38	p29/phiCTX/55	gp16/KL3/47; gp28/phiE12-2/48; gp11/KS14/50	ELphiS00044/ RE-2010/41	U/phiMHaA1/35	gpU/L-413C/39	gpU/phiRSA1/45	orf21/P28/32
ORF32	D/P2/35; gp26/PsP3/34	p30/phiCTX/42	gp15/KL3/38; gp24/phiE202/40; gp10/KS14/35; gp47/BcepMu /29; gp21/phiE255/27	ELphiS00045/RE-2010/35	D/phiMHaA1/30	gpD/L-413C/34	gpD/phiRSA1/35	orf23/P28/32
ORF33		B3ORF18/B3/54	gp17/BcepMu/54; gp46/phiE255/49
ORF34		Ogr/phiCTX/42	gp19/phiE202/37; gp9/KL3/34
ORF39		P40/phiCTX/56
ORF45								gp24/S1/85; yoqW/SPBc2/35
aIdentity is shown by giving the protein name, the phage, and the percent identity; for example, Q/P2/47 means that protein Q of Enterobacteria phage P2 shares 47% identity with ORF06 of Smp131. Abbreviations for bacteria and phages: Aggregatibacter (Ag) phage S1249; Bacillus (Ba) phage SPBc2; Burkholderia (Bu) phages phiE12-2, phiE202, KS5, KS14, BcepMu, phiE255 and KL3; Enterobacteria (En) phag…
bOnly proteins that found homologues are shown.
