# Supplementary material for: Genomic sequence of temperate phage Smp131 of Stenotrophomonas maltophilia that has similar prophages in xanthomonads
Source: BMC Microbiol. 2014 Jan 28;14:17. doi: 10.1186/1471-2180-14-17 (PMC3931495; doi:10.1186/1471-2180-14-17)
Supplement: Additional file 7: Table S4 — Positions and sequences of att sites and tRNA of Smp131 and prophages in Xanthomonas and Stenotrophomonas. [file 1471-2180-14-17-S7.xls]

## Sheet: Sheet1
Table S4 Positions and sequences of att sites and tRNA of Smp131 and prophages in Xanthomonas and Stenotrophomonas
att site or tRNA	5-Position	Sequence	3-Position
Smp131attP	30783	TCTTGTAAACAGTAGGTCATCCGTTCGATTCGGATAAGCGGCACCA	30738
ST13_tRNA_Thr	NAa	GCCGCTTTAGCTCAGTTGGTAGAGCAACTGTCTTGTAAACAGTAGGTCATCCGTTCGATTCGGATAAGCGGCACCA	NA
ST13_attR	NA	TCTTGTAAACAGTAGGTCATCCGTTCGATTCGGATAAGCGGCACCA	NA
ST13_attL	NA	TCTTGTAAACAGTAGGTCATCCGTTCGATTCGGATAAGCGGCACCA	NA
K279a_tRNA_Thr	299773	CCGCTTTAGCTCAGTTGGTAGAGCAACTGTCTTGTAAACAGTAGGTCATCCGTTCGATTCGGATAAGCGGCACCA	299847
K279a_attR	299802	TCTTGTAAACAGTAGGTCATCCGTTCGATTCGGATAAGCGGCACCA	299847
K279a_attL	335438	TCTTGTAAACAGTAGGTCATCCGTTCGATTCGGATAAGCGGCACCA	335483
MAFF_tRNA_Lys	1723607	GGGCCGTTAGCTCAGTCGGTAGAGCAGAAGACTTTTAATCTTTTGGTCGATGGTTCGAATCCATCACGGCCCACCA	1723682
MAFF_attR	1723638	CTTTTAATCTTTTGGTCGATGGTTCGAATCCATCACGGCCCACCA	1723682
MAFF_attL	1761268	CTTTTAATCTTTTGGTCGATGGTTCGAATCCATCACGGCCCACCA	1761312
KACC_tRNA_Lys	1741306	GGGCCGTTAGCTCAGTCGGTAGAGCAGAAGACTTTTAATCTTTTGGTCGATGGTTCGAATCCATCACGGCCCACCA	1741381
KACC_attR	1741336	CTTTTAATCTTTTGGTCGATGGTTCGAATCCATCACGGCCCACCA	1741381
KACC_attL	1782069	CTTTTAATCTTTTGGTCGATGGTTCGAATCCATCACGGCCCACCA	1782114
33913_tRNA_Lys	3560419	GGGCCGTTAGCTCAGTCGGTAGAGCAGAAGACTTTTAATCTTTTGGTCGATGGTTCGAATCCATCACGGCCCACCA	3560344
33913_attR	3560390	CTTTTAATCTTTTGGTCGATGGTTCGAATCCATCACGGCCCACCA	3560344
33913_attL	3523079	CTTTTAATCTTTTGGTCGATGGTTCGAATCCATCACGGCCCACCA	3523035
PXO99A_tRNA_Asn	3571882	GCCCGAATAGCTCAGCCGGTTAGAGCACTTGACTGTTAATCAGGGGGTCGTTGGTTCGAGTCCAACTTCGGGCGCCA	3571806
PXO99A_attR	3571851	ACTGTTAATCAGGGGGTCGTTGGTTCGAGTCCAACTTCGGGCGCCA	3571806
PXO99A_attL	3529416	ACTGTTAATCAGGGGGTCGTTGGTTCGAGTCCAACTTCGGGCGCCA	3529371
Xac306_tRNA_Asn	3093839	GCCCGAATAGCTCAGCCGGTTAGAGCACTTGACTGTTAATCAGGGGGTCGTTGGTTCGAGTCCAACTTCGGGCGCCA	3093913
Xac306_attL	3093870	ACTGTTAATCAGGGGGTCGTTGGTTCGAGTCCAACTTCGGGCGCCA	3093913
a Not applicable, since the T13 genome has not been sequenced.
